# Supplementary material for: Optimizing Wood–Hemp–Sodium Silicate Composites for Strength, Extrudability, and Cost in Additive Manufacturing Applications
Source: Materials (Basel). 2026 Jan 16;19(2):357. doi: 10.3390/ma19020357 (PMC12843062; doi:10.3390/ma19020357)
Supplement: Supplementary file 1 [file materials-19-00357-s001.zip]

Archive with 1 entries (1 files):
- materials-4004047-supplementary.pdf
